# Supplementary material for: Regulatory mechanism of a heat-activated retrotransposon by DDR complex in Arabidopsis thaliana
Source: Front Plant Sci. 2022 Dec 21;13:1048957. doi: 10.3389/fpls.2022.1048957 (PMC9811314; doi:10.3389/fpls.2022.1048957)
Supplement: Supplementary file 2 [file Table_1.xlsx]

## Sheet: Sheet1
S1 Table. List of primers used in this study.
Name	Sequence	Purpose
drd1-6-F	AGCTAAGGGATGGAAACTAGG	Genotyping
drd1-6-R	CGAGATGCTCCAACAAGCGAG
DMS3-1 WT Forward	ACGGGGATCTTCAATCTTGG
dms3-1 mut Forward	ACGGGGATCTTCAATCTTGA
DMS3-1 Reverse	TAGTGCATGAACTCTGAGCCA
RDM1-4 WT-n Forward	ACAACGATGGGATCAATCGC
rdm1-4 mut-n Forward	ACAACGATGGGATCAATCGT
RDM1-4-n Reverse	TTAGCAGCCACAGCGAGAAA
SDE4-3021F	TGTTCATTCAGTTACAAGTCGTG
SDE4-4293R	TTCACCTTTTTGATCCCTTGATC
LBa1	TGGTTCACGTAGTGGGCCATCG
AT1G11265KN-F	GCAATAGCTTATTCCCGTCCA	Chop-PCR
AT3G61330KN-F	TAACTGGCTTCCTGACCCAAA
AT5G13205N-F	GCAGCAGAAACCAACCACAC
8 copies-REVERSE	CCTTCATTCTCCGGTTCAAT
COPIA78_4129F_RT	CCACAAGAGGAACCAACGAA	qRT-PCR, qPCR
COPIA_4300R_RT	TTCGATCATGGAAGACCGG
18Sr-FW	CGTCCCTGCCCTTTGTACAC
18Sr-RV	CGAACACTTCACCGGATCATT
ONSEN-F	TAATGTTCCCTTCCAAGTCCC	Southern blotting
ONSEN-R	GCTTGTAATGACCCAAGAAGT
AT1g11265 ONSEN F	AAGAGATATTTAYTGTGAGAT	BS-seq
AT3G61330 BS F1	GAYTTATGTAAAAGTGTAAAAAGTTGAATYTG
At5g13205_BS_F3	AAYATTAGAGGAATAGTATGTT
COPIA78 BS R2	ATTCTCACATCATCTARCTTCTCTCCRTT
